# Supplementary material for: Generation of functional noncanonical donor splice sites by +2T variants in breast cancer susceptibility genes: impact on clinical interpretation
Source: J Pathol. 2025 Nov 13;268(2):150–63. doi: 10.1002/path.6497 (PMC12805630; doi:10.1002/path.6497)
Supplement: Supplementary file 1 — Figure S1. Insert sequences of minigenes mgATM_11–17, mgATM_41–44, mgBRCA1_13–19, mgPALB2_1–3 and mgPALB2_ex5–12 (provided as separate Word file) Figure S2. Splicing assays of additional +2T > C/G/A changes Figure S3. ClinGen/ACMG/AMP classification of 30 +2T > C/G/A variants Table S1. Splicing outcomes of previously studied +2T > C/G variants by minigene assays Table S2. Bioinformatics analysis of all +2T > C of the eight main breast cancer susceptibility genes (163 exons) and +2T > A/G variants tested in this study (provided as separate Word file) Table S3. Cloning and mutagenesis primers Table S4. Short descriptors and HGVS annotations of transcripts Table S5. DeepCLIP analysis of GC‐ and GG‐donors (last 30 nucleotides of each exon): binding capacities of selected RNA Binding Proteins Table S6. Clinical interpretation of 30 + 2 T variants (provided as separate Excel file) [file PATH-268-150-s001.zip]

Archive with 4 entries (4 files):
- path6497-sup-0002-FiguresS2S3TablesS1S3-S5.docx
- path6497-sup-0003-TableS2.docx
- path6497-sup-0003-TableS6.xlsx
- path6497-sup-0001-FigureS1.docx
