# Supplementary material for: Generation of functional noncanonical donor splice sites by +2T variants in breast cancer susceptibility genes: impact on clinical interpretation
Source: J Pathol. 2025 Nov 13;268(2):150–63. doi: 10.1002/path.6497 (PMC12805630; doi:10.1002/path.6497)
Supplement: Supplementary file 1 — Figure S1. Insert sequences of minigenes mgATM_11–17, mgATM_41–44, mgBRCA1_13–19, mgPALB2_1–3 and mgPALB2_ex5–12 (provided as separate Word file) Figure S2. Splicing assays of additional +2T > C/G/A changes Figure S3. ClinGen/ACMG/AMP classification of 30 +2T > C/G/A variants Table S1. Splicing outcomes of previously studied +2T > C/G variants by minigene assays Table S2. Bioinformatics analysis of all +2T > C of the eight main breast cancer susceptibility genes (163 exons) and +2T > A/G variants tested in this study (provided as separate Word file) Table S3. Cloning and mutagenesis primers Table S4. Short descriptors and HGVS annotations of transcripts Table S5. DeepCLIP analysis of GC‐ and GG‐donors (last 30 nucleotides of each exon): binding capacities of selected RNA Binding Proteins Table S6. Clinical interpretation of 30 + 2 T variants (provided as separate Excel file) [file PATH-268-150-s001.zip › path6497-sup-0003-TableS6.xlsx]

## Sheet: Cover page
	Generation of functional noncanonical donor splice sites by +2T variants in breast cancer susceptibility genes: impact on clinical interpretation
	I Llinares-Burguet et al. J Pathol https://doi.org/10.1002/path.6497
	Table S6. Clinical interpretation of 30 +2T variants
	Table S6.1. Summary of the ACMG/AMP codes for each variant.
	Table S6.2. Deconvoluted minigene readouts.
	Table S6.3. Pathogenic strength code for each transcript.
	Table S6.4. PM2 and PS4 codes for each variant.

## Sheet: Table S6.1
Table S6. Clinical interpretation of 30 +2T variants.
Table S6.1. Summary of the ACMG/AMP codes for each variant.
dbSNP	c.HGVS1		mg-based ACMG/AMP point-system classification 2		PVS1-based ACMG/AMP point-system classification 2		PVS1_(RNA)3	PVS14	PS1	PS2	PS35	PS46	PM1	PM26	PM3 7	PM4	PM5	PM6	PP1	PP2	PP3	PP48	BA1	BS1	BS2	BS39	BS4	BP1	BP2	BP3	BP4	BP5	BP7_(RNA)10	BP7	ClinVar Interpretation11	ClinVar Review Status11	ClinVar Accession ID11
(-)		c.1898+2T>C	VUS	(+5)	VUS	(+5)	(+4)	(+4)	(-)		(-)	(-)		(+1)	(-)	N/A	(-)				N/A		(-)	(-)		(-)			(-)		N/A		(-)	(-)	not reported	n/a	n/a
rs587782124		c.1898+2T>A	VUS	(+5)	VUS	(+5)	(+4)	(+4)	(-)		(-)	(-)		(+1)	(-)	N/A	(-)				N/A		(-)	(-)		(-)			(-)		N/A		(-)	(-)	not reported	n/a	n/a
(-)		c.6095+2T>C	LP	(+9)	LP	(+9)	(+8)	(+8)	(-)		(-)	(-)		(+1)	(-)	N/A	(-)				N/A		(-)	(-)		(-)			(-)		N/A		(-)	(-)	not reported	n/a	n/a
rs1555113882		c.6198+2T>C	LP	(+9)	LP	(+9)	(+8)	(+8)	(-)		(-)	(-)		(+1)	(-)	N/A	(-)				N/A		(-)	(-)		(-)			(-)		N/A		(-)	(-)	LP (2)	criteria provided, multiple submitters, no conflicts	VCV000453617.7
rs2136171056		c.6347+2T>C	LB	(-3)	LB	(-3)	(-)	(-)	(-)		(-)	(-)		(+1)	(-)	N/A	(-)				N/A		(-)	(-)		(-)			(-)		N/A		-4	(-)	not reported	n/a	n/a
rs2136171056		c.6347+2T>A	LP	(+9)	LP	(+9)	(+8)	(+8)	(-)		(-)	(-)		(+1)	(-)	N/A	(-)				N/A		(-)	(-)		(-)			(-)		N/A		(-)	(-)	not reported	n/a	n/a
(-)		c.6347+2T>G	VUS	(+1)	LP	(+9)	(-)	(+8)	(-)		(-)	(-)		(+1)	(-)	N/A	(-)				N/A		(-)	(-)		(-)			(-)		N/A		(-)	(-)	not reported	n/a	n/a
rs1064795006		c.6452+2T>C	LP	(+9)	LP	(+9)	(+8)	(+8)	(-)		(-)	(-)		(+1)	(-)	N/A	(-)				N/A		(-)	(-)		(-)			(-)		N/A		(-)	(-)	LP (2)VUS(1)	Conflicting classifications of pathogenicity	VCV000421246.5
rs1555582520	NM_007294.4(BRCA1)	c.4484+2T>C	LP	(+9)	LP	(+9)	(+8)	(+8)	(-)	N/A	(-)	(-)	N/A	(+1)	(-)	N/A	N/A	N/A	(-)	N/A	N/A	(-)	(-)	(-)	(-)	(-)	(-)	N/A	N/A	N/A	N/A	(-)	(-)	(-)	P(1)	criteria provided, single submitter	VCV000559970.3
rs879255293		c.4675+2T>C	VUS	(+2)	LP	(+9)	(+1)	(+8)	(-)		(-)	(-)		(+1)	(-)				(-)		N/A	(-)	(-)	(-)	(-)	(-)	(-)	N/A			N/A	(-)	(-)	(-)	P(3)	criteria provided, multiple submitters, no conflicts	VCV000267555.22
rs397509210		c.4986+2T>C	P	(+13)	P	(+13)	(+8)	(+8)	(-)		(+4)	(-)		(+1)	(-)				(-)		N/A	(-)	(-)	(-)	(-)	(-)	(-)	N/A			N/A	(-)	(-)	(-)	P(2)	criteria provided, single submitter	VCV000055340.6
rs80358089		c.5074+2T>C	P	(+17)	P	(+17)	(+8)	(+8)	(-)		(+4)	(-)		(+1)	(-)				(-)		N/A	(+4)	(-)	(-)	(-)	(-)	(-)	N/A			N/A	(-)	(-)	(-)	P	Reviewed by expert panel	VCV000037631.29
rs886040914		c.5152+2T>C	P	(+13)	P	(+13)	(+8)	(+8)	(-)		(+4)	(-)		(+1)	(-)				(-)		N/A	(-)	(-)	(-)	(-)	(-)	(-)	N/A			N/A	(-)	(-)	(-)	P/LP(3)	criteria provided, multiple submitters, no conflicts	VCV000491096.9
rs886040915		c.5193+2T>C	LB	(-3)	LB	(-3)	(-)	(-)	(-)		(-)	(-)		(+1)	(-)				(-)		N/A	(-)	(-)	(-)	(-)	(-4)	(-)	N/A			N/A	(-)	(-)	(-)	not provided (1)	no classification provided	VCV000868128.2
rs886040915		c.5193+2T>A	LP	(+9)	LP	(+9)	(+8)	(+8)	(-)		(-)	(-)		(+1)	(-)				(-)		N/A	(-)	(-)	(-)	(-)	(-)	(-)	N/A			N/A	(-)	(-)	(-)	not provided (1)	no classification provided	VCV000868127.2
rs886040915		c.5193+2T>G	P	(+13)	P	(+13)	(+8)	(+8)	(-)		(+4)	(-)		(+1)	(-)				(-)		N/A	(-)	(-)	(-)	(-)	(-)	(-)	N/A			N/A	(-)	(-)	(-)	P (2)	criteria provided, single submitter	VCV000267579.6
rs2051494815		c.5277+2T>C	P	(+13)	P	(+13)	(+8)	(+8)	(-)		(+4)	(-)		(+1)	(-)				(-)		N/A	(-)	(-)	(-)	(-)	(-)	(-)	N/A			N/A	(-)	(-)	(-)	not provided (1)	no classification provided	VCV000865230.2
rs2051494815		c.5277+2T>A	P	(+13)	P	(+13)	(+8)	(+8)	(-)		(+4)	(-)		(+1)	(-)				(-)		N/A	(-)	(-)	(-)	(-)	(-)	(-)	N/A			N/A	(-)	(-)	(-)	not provided (1)	no classification provided	VCV000865229.2
rs2051494815		c.5277+2T>G	P	(+13)	P	(+13)	(+8)	(+8)	(-)		(+4)	(-)		(+1)	(-)				(-)		N/A	(-)	(-)	(-)	(-)	(-)	(-)	N/A			N/A	(-)	(-)	(-)	P/LP(3)	criteria provided, multiple submitters, no conflicts	VCV000865231.6
rs2142459705		c.108+2T>A	LP	(+8+1)=+9	LP	(+8+1)=+9	(+8)	(+8)	(-)			(-)		(+1)	(-)				(-)	(-)	N/A		(-)	(-)	(-)		(-)	N/A			N/A		(-)	(-)	not reported	n/a	n/a
rs2142459705		c.108+2T>G	LP	(+8+1)=+9	LP	(+8+1)=+9	(+8)	(+8)	(-)			(-)		(+1)	(-)				(-)	(-)	N/A		(-)	(-)	(-)		(-)	N/A			N/A		(-)	(-)	LP(2)	criteria provided, multiple submitters, no conflicts	VCV002573252.2
rs1343145658		c.2514+2T>C	LP	(+8+1)=+9	LP	(+8+1)=+9	(+8)	(+8)	(-)			(-)		(+1)	(-)				(-)	(-)	N/A		(-)	(-)	(-)		(-)	N/A			N/A		(-)	(-)	P(2)	no assertion criteria provided	VCV000635373.3
(-)		c.2586+2T>C	LP	(+8+1)=+9	LP	(+8+1)=+9	(+8)	(+8)	(-)			(-)		(+1)	(-)				(-)	(-)	N/A		(-)	(-)	(-)		(-)	N/A			N/A		(-)	(-)	not reported	n/a	n/a
rs1060499821		c.2748+2T>C	LP	(+8+1)=+9	LP	(+8+1)=+9	(+8)	(+8)	(-)			(-)		(+1)	(-)				(-)	(-)	N/A		(-)	(-)	(-)		(-)	N/A			N/A		(-)	(-)	LP(2)	criteria provided, multiple submitters, no conflicts	VCV000402300.6
rs1060499821		c.2748+2T>A	LP	(+8+1)=+9	LP	(+8+1)=+9	(+8)	(+8)	(-)			(-)		(+1)	(-)				(-)	(-)	N/A		(-)	(-)	(-)		(-)	N/A			N/A		(-)	(-)	LP(1)	criteria provided, single submitter	VCV002673825.1
(-)		c.2748+2T>G	LP	(+8+1)=+9	LP	(+8+1)=+9	(+8)	(+8)	(-)			(-)		(+1)	(-)				(-)	(-)	N/A		(-)	(-)	(-)		(-)	N/A			N/A		(-)	(-)	not reported	n/a	n/a
rs864622481		c.2834+2T>C	LP	(+8+1)=+9	LP	(+8+1)=+9	(+8)	(+8)	(-)			(-)		(+1)	(-)				(-)	(-)	N/A		(-)	(-)	(-)		(-)	N/A			N/A		(-)	(-)	not reported	n/a	n/a
rs1966797789		c.2996+2T>C	LP	(+8+1)=+9	LP	(+8+1)=+9	(+8)	(+8)	(-)			(-)		(+1)	(-)				(-)	(-)	N/A		(-)	(-)	(-)		(-)	N/A			N/A		(-)	(-)	not reported	n/a	n/a
(-)		c.3113+2T>C	LP	(+8+1)=+9	LP	(+8+1)=+9	(+8)	(+8)	(-)			(-)		(+1)	(-)				(-)	(-)	N/A		(-)	(-)	(-)		(-)	N/A			N/A		(-)	(-)	not reported	n/a	n/a
(-)		c.3201+2T>C	LP	(+8+1)=+9	LP	(+8+1)=+9	(+8)	(+8)	(-)			(-)		(+1)	(-)				(-)	(-)	N/A		(-)	(-)	(-)		(-)	N/A			N/A		(-)	(-)	not reported	n/a	n/a
This table shows a summary of the ACMG/AMP codes applied to reach a final point-based classification. We have applied evidences following ClinGen expert panel specifications for ATM, BRCA1, and PALB2 (see Materials and Methods for further details). (Grey-colored N/A), evidence not applicable to the gene. (N/A), evidence not applicable to the specific variant. (-) After careful review of the relev…

## Sheet: Table S6.2
Table S6.2. Deconvoluted minigene readouts.
c.HGVS1	Minigene2	(%) deconvoluted splicing signal(s) supporting P_Very Strong 3	(%) deconvolute splicing signal(s) suporting P_Strong 3	(%) deconvolute splicing signal(s) supporting P_Supporting 3	(%) deconvolute splicing signal(s) supporting B_Strong 3	(%) deconvolute unanotated signal3	Combining evidence strengths to produce an overall minigene-based PVS1_(RNA)/BP7_(RNA) evidence strength4	minigene-based PVS1_(RNA)/BP7_S(RNA)4	Previous splicing data in carrier RNA5
									read-out	leakiness	PMID
WT	mgATM_11-17	(-)	12% Δ(E11)	(-)	~88% FL_wt	(-)	P_S (12%)+B_S (88%)	BP7_S(RNA)
c.1898+2T>C	mgATM_11-17	~8% [△(E12_E13p41)+△(E12)△(E15p19)+△(E11)△(E13p41)△(E15p19)]	~90% [△(E12)+△(E11_E12)+△(E12)△(E16)]	(-)	(-)	~2% [975nt+1009nt]	P_VS (8%)+PS (90%)+?(2%)	PVS1_S(RNA)
c.1898+2T>A	mgATM_11-17	~9% [△(E12_E13)△(E15)+△(E12_E13p41)+△(E12)△(E15p19)]	~84% [△(E12)+△(E11_E12)+△(E11)△(E13p41)△(E15p19)+△(E12)△(E16)]	(-)	(-)	~7% [975nt+1001nt+1009nt+1088nt+1107nt]	P_VS (9%)+PS (84%)+?(7%)	PVS1_S(RNA)
WT	mgATM_41-44	~24% [△(E43p49)+△(E41)+△(E41_E42)+△(E44)]	(-)	(-)	~76% FL_wt	(-)	P_VS (24%)+B_S (76%)	BP7_S(RNA)
c.6095+2T>C	mgATM_41-44	100% [△(E41)+△(E41_E42) △(E43p49)+△(E41_E42)+△(E41)△(E43p49)]	(-)	(-)	(-)	(-)	P_VS (100%)	PVS1_(RNA)
c.6198+2T>C	mgATM_41-44	100% [△(E42)+△(E42_E43p49)+△(E41_E43p49)+△(E41_E42)]	(-)	(-)	(-)	(-)	P_VS (100%)	PVS1_(RNA)
c.6347+2T>C	mgATM_41-44	~20% [△(E43p49)+△(E41)+△(E41_E42)]	(-)	(-)	~80% FL_wt	(-)	P_VS (20%)+B_S (80%)	BP7_S(RNA)
c.6347+2T>A	mgATM_41-44	~88% [△(E43)+△(E41_E43)+▼(I43MG)+▼(E43q97)+△(E43q5)+△(E42)+△(E41)△(E43)+△(E41_E42)]	(-)	(-)	~12% FL_wt	(-)	P_VS (88%)+B_S (12%)	PVS1_(RNA)
c.6347+2T>G	mgATM_41-44	~76% [(E43)+▼(I43MG)+△(E41_E43)+▼(E43q97)+ △(E41)△(E43)+△(E41)+△(E43p49)+△(E42+△(E41_E42)]	(-)	(-)	~24% FL_wt	(-)	P_VS (76%)+B_S (24%)	(N/A)
c.6452+2T>C	mgATM_41-44	~100% [△(E43p49)△(E44)+△(E44)+△(E41_E42)△(E44)]	(-)	(-)	(-)	(-)	P_VS (100%)	PVS1_(RNA)
WT	mgBR1_13-19	~24% [△(E13)+△(E14q11)]	(-)	~1% △(E13_E14)	~75% FL_wt		P_VS (24%)+P_P(1%)+B_S (75%)	BP7_S(RNA)
c.4484+2T>C	mgBR1_13-19	~99% [△(E13)+△(E14q11)]	(-)	(-)	(-)	~1% [620nt]	P_VS (99%)+?(1%)	PVS1_(RNA)
c.4675+2T>C	mgBR1_13-19	~67%[△(E14)+△(E14q11)]	(-)	~33% △(E13_E14)	(-)	(-)	P_VS (67%)+P_Suporting(33%)	PVS1_Supporting(RNA)
c.4986+2T>C	mgBR1_13-19	~97% [▼(E15q65)+△(E13_E15)+△(E13)▼(E15q65)+△(E14q11)▼(E15q65)]	(-)	(-)	(-)	~3% [598nt]	P_VS (97%)+?(3%)	PVS1_(RNA)
c.5074+2T>C	mgBR1_13-19	~92% [△(E16)+△(E13)△(E16)+△(E13_E14)△(E16)+▼(E15q65)+▼(E15q65)△(E16)+▼(E16q153)+▼(E16q60)]	(-)	(-)	(-)	~8% [504nt+591nt+1036nt+1129nt]	P_VS (92%)+?(8%)	PVS1_(RNA)
c.5152+2T>C	mgBR1_13-19	~100% [△(E13)△(E17)+△(E17q16)+△(E13)△(E17q16)+△(E13_E14)△(E17)+△(E17)]	(-)	(-)	(-)	(-)	P_VS (100%)	PVS1_(RNA)
c.5193+2T>C	mgBR1_13-19	~38% [△(E13)+△(E18)+△(E13_E14)△(E18)+△(E13)△(E18)]	(-)	~1% △(E13_E14)	~61% FL_wt	(-)	P_VS (38%)+P_P(1%)+B_S (61%)	(N/A)
c.5193+2T>A	mgBR1_13-19	~100% [△(E18)+△(E13)△(E18)]	(-)	(-)	(-)	(-)	P_VS (100%)	PVS1_(RNA)
c.5193+2T>G	mgBR1_13-19	~97% [△(E18)+△(E13)△(E18)]	(-)	(-)	(-)	~3%[846nt+1051nt]	P_VS (97%)+?(3%)	PVS1_(RNA)	Δ(E18)	not assesed	23239986
c.5277+2T>C	mgBR1_13-19	~86% [△(E18)+△(E13)+▼(E19q87)]	(-)	(-)	~14% FL_wt	(-)	P_VS (86%)+B_S (14%)	PVS1_(RNA)
c.5277+2T>A	mgBR1_13-19	~100% [△(E18)+△(E13)+▼(E19q87)]	(-)	(-)	(-)	(-)	P_VS (100%)	PVS1_(RNA)
c.5277+2T>G	mgBR1_13-19	~100% [△(E18)+△(E13)+▼(E19q87)]	(-)	(-)	(-)	(-)	P_VS (100%)	PVS1_(RNA)
WT	mgPALB2_1-3	(-)	(-)	(-)	~99% FL_wt	1% [306nt]	B_S (99%)	BP7_S(RNA)
c.108+2T>A	mgPALB2_1-3	~95% △(E2)	(-)	(-)	(-)	5% [238nt + 287nt + 345nt]	P_VS (95%)+?(5%)	PVS1_(RNA)
c.108+2T>G	mgPALB2_1-3	~96% △(E2)	(-)	(-)	(-)	4% [238nt + 287nt + 345nt]	P_VS (96%)+?(4%)	PVS1_(RNA)
WT	mgPALB2_5-12 (F+7R)	~6% [△(E7p10)+△(E5p139)]	(-)	(-)	~92% FL_wt	3% [739nt]	P_VS(5%)+?(3%)+B_S (92%)	BP7_S(RNA)
c.2514+2T>C	mgPALB2_5-12 (F+7R)	~100% [▼(E5q95)+▼(E5q106)+▼(E5q57)]	(-)	(-)	(-)	(-)	P_VS (100%)	PVS1_(RNA)	▼(E5q106)	not assesed	https://brb.nci.nih.gov/cgi-bin/splicing/splicing_evidence.cgi?caid=CA395123908
c.2586+2T>C	mgPALB2_5-12 (F+7R)	~100% △(E6)	(-)	(-)	(-)	(-)	P_VS (100%)	PVS1_(RNA)
WT	mgPALB2_5-12 (6F+R)	(-)	(-)	(-)	100% FL_wt	(-)	B_S (100%)	BP7_S(RNA)
c.2748+2T>C	mgPALB2_5-12 (6F+R)	~96% △(E7)	(-)	(-)	~4% FL_wt	(-)	P_VS (96%)+B_S (4%)	PVS1_(RNA)
c.2748+2T>A	mgPALB2_5-12 (6F+R)	~100% [△(E7)+△(E9)]	(-)	(-)	(-)	(-)	P_VS (100%)	PVS1_(RNA)
c.2748+2T>G	mgPALB2_5-12 (6F+R)	~100% [△(E7)+△(E9)]	(-)	(-)	(-)	(-)	P_VS (100%)	PVS1_(RNA)	Δ(E7)	not assesed	30890586
c.2834+2T>C	mgPALB2_5-12 (6F+R)	~100% △(E8)	(-)	(-)	(-)	(-)	P_VS (100%)	PVS1_(RNA)	Δ(E8)	not assesed	32761968
c.2996+2T>C	mgPALB2_5-12 (6F+R)	~100% [△(E7p10)Δ(E9)+△(E9)]	(-)	(-)	(-)	(-)	P_VS (100%)	PVS1_(RNA)
c.3113+2T>C	mgPALB2_5-12 (6F+R)	~100% [△(E7p10)Δ(E10)+△(E10q31)+△(E10)+△(E9_E10)]	(-)	(-)	(-)	(-)	P_VS (100%)	PVS1_(RNA)
c.3201+2T>C	mgPALB2_5-12 (6F+R)	~100% [△(E7p10)Δ(E11)+△(E11)+△(E9)ΔE11)]	(-)	(-)	(-)	(-)	P_VS (100%)	PVS1_(RNA)
This table shows (de-convoluted) minigene read-out signals for WT minigenes and variant minigenes carrying different ATM, BRCA1, and PALB2 consensus splice site variants. 1) HGVS nomenclature using NM_000051.4 (ATM), NM_007294.4 (BRCA1), and NM_024675.4 (PALB2) as reference sequences. 2) Specific splicing reporter minigene. 3) Evidence strength assigned to individual transcripts according to Clin…

## Sheet: Table S6.3
Table S6.3. Pathogenic strength code for each transcript.
gen	mg transcripts	Pathogenic Strength	rationale	source
ATM	△(E11)	Strong	in-frame deletion involving ≥ 1 exon in the HEAT repeats	ClinGen Hereditary Breast, Ovarian and Pancreatic Cancer Expert Panel Specifications to the ACMG/AMP Variant Interpretation Guidelines for ATM Version 1.3.0 https://cspec.genome.network/cspec/ui/svi/doc/GN020
	△(E12)
	△(E11_E12)
	△(E12)△(E16)
	△(E41_E42)	Very Strong	in-frame deletion involving ≥ 1 exon in the FATKIN domain
	△(E44)
	△(E41_E42)△(E44)
	△(E12_E13p41)		PTC_NMD
	△(E12)△(E15p19)
	△(E11)△(E13p41)△(E15p19)
	△(E12_E13)△(E15)
	△(E41)
	△(E41)△(E43p49)
	△(E42)
	△(E42_E43p49)
	△(E43p49)
	△(E41_E43p49)
	△(E43)
	△(E41)△(E43)
	△(E43q5)
	▼(E43q97)
	▼(I43mg)
	△(E43p49)△(E44)
BRCA1	△(E13_E14)	Supporting	in-frame not targeting RING/BRCT coding exons and deleting < 10% of coding sequence	ClinGen ENIGMA BRCA1 and BRCA2 Expert Panel Specifications to the ACMG/AMP Variant Interpretation Guidelines for BRCA1 Version 1.1.0 https://cspec.genome.network/cspec/ui/svi/doc/GN092
	△(E17)	Very Strong	in-frame deletion involving ≥ 1 exon in the BRCT domain
	△(E13)		PTC_NMD
	△(E14)
	△(E14q11)
	△(E13)△(E14q11)
	▼(E15q65)
	△(E13)▼(E15q65)
	△(E14q11)▼(E15q65)
	△(E13_E15)
	△(E16)
	▼(E16q60)
	▼(E16q153)
	△(E13)△(E16)
	△(E13_E14)△(E16)
	▼(E15q65)△(E16)
	△(E17q16)
	△(E13)△(E17q16)
	△(E13)△(E17)
	△(E13_E14)△(E17)
	△(E18)
	△(E13_E14)△(E18)
	△(E13)△(E18)
	▼(E19q87)
PALB2	△(E2)	Very Strong	in-frame targeting exon 2 (Coiled-coil domain)	ClinGen Hereditary Breast, Ovarian and Pancreatic Cancer Expert Panel Specifications to the ACMG/AMP Variant Interpretation Guidelines for PALB2 Version 1.1.0https://cspec.genome.network/cspec/ui/svi/doc/GN077
	△(E6)		in-frame targeting ≥ 1 WD40 coding exon
	△(E7)
	△(E7)△(E9)
	△(E9)
	△(E10)
	△(E9_E10)
	△(E5p139)		PTC_NMD
	▼(E5q57)
	▼(E5q95)
	▼(E5q106)
	△(E7p10)
	△(E8)
	△(E7p10)△(E9)
	△(E10q31)
	△(E7p10)△(E10)
	△(E11)
	△(E7p10)△(E11)
	△(E9)△(E11)

## Sheet: Table S6.4
Table S6.4. PM2 and PS4 codes for each variant.
dbSNP	gene	transcript	c.HGVS	gnomAD (allele counts)2	gnomAD (allele number)3	gnomAD proxy for allele number (distance in nt)4	PM25	BRIDGES case/control data6	PS46
(-)	ATM	NM_000051.3(ATM)	c.1898+2T>C	0	249862	(-)	PM2_P	(-)	(-)
rs587782124	ATM	NM_000051.3(ATM)	c.1898+2T>A	0	249862	(-)	PM2_P	(-)	(-)
(-)	ATM	NM_000051.3(ATM)	c.6095+2T>C	0	251394	c.6095G>A	PM2_P	(-)	(-)
rs1555113882	ATM	NM_000051.3(ATM)	c.6198+2T>C	0	250976	c.6198+3A>G	PM2_P	(-)	(-)
rs2136171056	ATM	NM_000051.3(ATM)	c.6347+2T>C	0	250028	c.6347+4A>G	PM2_P	(-)	(-)
rs2136171056	ATM	NM_000051.3(ATM)	c.6347+2T>A	0	250028	c.6347+4A>G	PM2_P	(-)	(-)
(-)	ATM	NM_000051.3(ATM)	c.6347+2T>G	0	250028	c.6347+4A>G	PM2_P	(-)	(-)
rs1064795006	ATM	NM_000051.3(ATM)	c.6452+2T>C	0	248184	c.6452+5T>A	PM2_P	(-)	(-)
rs1555582520	BRCA1	NM_007294.4(BRCA1)	c.4484+2T>C	0	251158	c.4547+6A>C	PM2_P	(-)	(-)
rs879255293	BRCA1	NM_007294.4(BRCA1)	c.4675+2T>C	0	251032	c.4675+7T>C	PM2_P	(-)	(-)
rs397509210	BRCA1	NM_007294.4(BRCA1)	c.4986+2T>C	0	250012	c.4985T>C	PM2_P	(-)	(-)
rs80358089	BRCA1	NM_007294.4(BRCA1)	c.5074+2T>C	0	251348	c.5074G>C	PM2_P	(-)	(-)
rs886040914	BRCA1	NM_007294.4(BRCA1)	c.5152+2T>C	0	251142	c.5215+10A>G	PM2_P	(-)	(-)
rs886040915	BRCA1	NM_007294.4(BRCA1)	c.5193+2T>C	0	250870	c.5256+22C>T	PM2_P	(-)	(-)
rs886040915	BRCA1	NM_007294.4(BRCA1)	c.5193+2T>A	0	250870	c.5256+22C>T	PM2_P	(-)	(-)
rs886040915	BRCA1	NM_007294.4(BRCA1)	c.5193+2T>G	0	250870	c.5256+22C>T	PM2_P	(-)	(-)
rs2051494815	BRCA1	NM_007294.4(BRCA1)	c.5277+2T>C	0	251494	c.5277G>A	PM2_P	(-)	(-)
rs2051494815	BRCA1	NM_007294.4(BRCA1)	c.5277+2T>A	0	251494	c.5277G>A	PM2_P	(-)	(-)
rs2051494815	BRCA1	NM_007294.4(BRCA1)	c.5277+2T>G	0	251494	c.5277G>A	PM2_P	(-)	(-)
rs2142459705	PALB2	NM_024675.4(PALB2)	c.108+2T>A	0	251484	c.106C>A	PM2_P	(-)	(-)
rs2142459705	PALB2	NM_024675.4(PALB2)	c.108+2T>G	0	251484	c.106C>A	PM2_P	(-)	(-)
rs1343145658	PALB2	NM_024675.4(PALB2)	c.2514+2T>C	0	250170	c.2514+2T>A	PM2_P	(-)	(-)
(-)	PALB2	NM_024675.4(PALB2)	c.2586+2T>C	0	251144	c.2586+1G>T	PM2_P	(-)	(-)
rs1060499821	PALB2	NM_024675.4(PALB2)	c.2748+2T>C	0	251470	c.2748+1G>T	PM2_P	(-)	(-)
rs1060499821	PALB2	NM_024675.4(PALB2)	c.2748+2T>A	0	251470	c.2748+1G>T	PM2_P	(-)	(-)
(-)	PALB2	NM_024675.4(PALB2)	c.2748+2T>G	0	251470	c.2748+1G>T	PM2_P	(-)	(-)
rs864622481	PALB2	NM_024675.4(PALB2)	c.2834+2T>C	0	250218	c.2834+5G>A	PM2_P	1(60466)/0(53461)	PS4_N/A (OR=2.7; 95% CI 0.11–65.11)
rs1966797789	PALB2	NM_024675.4(PALB2)	c.2996+2T>C	0	251442	c.2996+9A>G	PM2_P	(-)	(-)
(-)	PALB2	NM_024675.4(PALB2)	c.3113+2T>C	0	251360	c.3113G>A	PM2_P	(-)	(-)
(-)	PALB2	NM_024675.4(PALB2)	c.3201+2T>C	0	250892	c.3201+4A>G	PM2_P	(-)	(-)
This table summarizes data used to assign codes PM2 and PS4. 1) HGVS nomenclature using NM_007194.4 as a reference. 2) Variant allele counts in gnomADv2.1.1. In all cases, ≥ 90% of individuals with coverage > 20× (data not shown). 3) Allele numbers in gnomADv2.1.1. 4) For variants with 0 counts, we used a nearby variant to estimate allele count. 5) PM2_Supporting (+1) applied according to ClinGen…
